# Supplementary material for: An Open-Source Analysis of Cardiomyopathy Using Machine Learning and Electrocardiograms
Source: Diagnostics (Basel). 2026 Feb 28;16(5):719. doi: 10.3390/diagnostics16050719 (PMC12984491; doi:10.3390/diagnostics16050719)
Supplement: Supplementary file 1 [file diagnostics-16-00719-s001.zip]

Archive with 1 entries (1 files):
- diagnostics-4138762-supplementary.pdf
